# Supplementary material for: Admixture mapping in two Mexican samples identifies significant associations of locus ancestry with triglyceride levels in the BUD13/ZNF259/APOA5 region and fine mapping points to rs964184 as the main driver of the association signal
Source: PLoS One. 2017 Feb 28;12(2):e0172880. doi: 10.1371/journal.pone.0172880 (PMC5330487; doi:10.1371/journal.pone.0172880)
Supplement: S1 Table — (XLSX) [file pone.0172880.s002.xlsx]

## Sheet: Sheet1
MC1-sample																MC2-sample
Original GWA results.											Results after conditioning for rs964184					Original GWA results.											Results after conditioning for rs964184
rsid	chr	pos	NEA	EA	info	maf	p-value	beta	se		p-value	beta	se			rsid	chr	pos	NEA	EA	info	maf	p-value	beta	se		p-value	beta	se
rs964184	11	116648917	G	C	0.99231	0.36353	1.2499e-15	-0.32007	0.040011		NA	NA	NA			rs964184	11	116648917	G	C	0.99837	0.36672	4.4362e-16	-0.28243	0.034757		NA	NA	NA
rs6589564	11	116624153	C	G	0.98777	0.19998	4.1078e-12	-0.34365	0.049565		0.13655	-0.072018	0.048375			rs3741298	11	116657561	C	T	0.99848	0.45501	3.6867e-12	-0.23581	0.033936		0.18745	-0.043934	0.03333
rs3825041	11	116631707	T	C	0.98766	0.19986	4.3844e-12	-0.34329	0.049578		0.14208	-0.071032	0.048384			rs11604424	11	116651115	C	T	0.99383	0.45152	4.6522e-12	-0.23395	0.033829		0.18328	-0.044208	0.033221
rs10790162	11	116639104	A	G	0.98825	0.19989	4.4733e-12	-0.34323	0.049589		0.14561	-0.070429	0.048397			rs7118999	11	116645275	C	T	0.99674	0.45309	1.7691e-11	-0.22424	0.03335		0.26148	-0.036776	0.032751
rs6589565	11	116640237	A	G	0.98871	0.19987	4.5359e-12	-0.34312	0.049589		0.14671	-0.070235	0.048396			rs180327	11	116623659	C	T	0.99309	0.49019	5.2422e-10	-0.21013	0.033828		0.89201	-0.0045102	0.033221
rs9326246	11	116611733	C	G	0.99783	0.19736	9.9615e-12	-0.33839	0.049712		0.16743	-0.066963	0.048506			rs10750097	11	116664040	G	A	0.99849	0.49717	8.1863e-10	-0.2034	0.033121		0.93657	-0.0025887	0.032529
rs7930786	11	116624727	C	G	0.98718	0.20288	2.8472e-11	-0.32769	0.049246		0.24063	-0.056401	0.048065			rs11216140	11	116672013	T	C	0.98042	0.22523	1.0773e-09	-0.24686	0.040485		0.053303	-0.076859	0.039773
11-116652423	11	116652423	G	A	1	0.19609	2.9914e-11	-0.32968	0.049599		0.23226	-0.057821	0.048404			rs9667814	11	116671823	C	G	0.98194	0.22531	1.0963e-09	-0.24655	0.040453		0.053698	-0.076671	0.039741
rs2160669	11	116647607	C	T	0.98973	0.20273	3.2161e-11	-0.32689	0.049257		0.25934	-0.054224	0.048073			rs9666150	11	116671824	T	C	0.98194	0.22531	1.0967e-09	-0.24655	0.040453		0.053706	-0.076669	0.039741
rs7483863	11	116652491	A	G	0.99787	0.1967	3.4626e-11	-0.32791	0.049493		0.236	-0.057232	0.048295			rs6589569	11	116671476	T	C	0.98484	0.22547	1.1407e-09	-0.24591	0.04039		0.054585	-0.076269	0.039679
rs2266788	11	116660686	G	A	0.99147	0.19582	3.9654e-11	-0.3295	0.049884		0.25198	-0.055743	0.04866			rs4938313	11	116671005	A	G	0.98982	0.22747	1.4201e-09	-0.24331	0.040196		0.054278	-0.075993	0.039485
rs2072560	11	116661826	T	C	0.96502	0.19312	6.5771e-11	-0.33248	0.050917		0.27678	-0.053952	0.049607			rs6589567	11	116670676	A	C	0.99142	0.22807	1.4776e-09	-0.24268	0.040134		0.051471	-0.076762	0.039415
rs10750096	11	116656788	C	A	0.993	0.19845	1.4785e-10	-0.3168	0.049442		0.34775	-0.045311	0.048257			rs9326246	11	116611733	C	G	1	0.19044	3.0669e-09	-0.25229	0.04256		0.40085	-0.035115	0.041798
rs1974718	11	116606766	G	A	0.95744	0.19747	1.5611e-10	-0.32573	0.050901		0.28232	-0.05334	0.049613			rs6589564	11	116624153	C	G	0.99686	0.19028	3.4588e-09	-0.25211	0.042672		0.42065	-0.033755	0.041916
rs651821	11	116662579	C	T	0.95081	0.20043	1.5797e-10	-0.32429	0.05069		0.25262	-0.056462	0.049354			rs1974718	11	116606766	G	A	0.99584	0.19012	4.2697e-09	-0.25038	0.042629		0.41125	-0.034406	0.041871
rs11216107	11	116579663	T	C	0.93582	0.47362	1.7862e-10	0.25977	0.040725		0.28231	0.042738	0.039751			rs6589565	11	116640237	A	G	0.99878	0.191	4.3551e-09	-0.25094	0.042749		0.45987	-0.031029	0.041984
rs1558861	11	116607437	C	T	0.96977	0.19591	1.833e-10	-0.32402	0.050829		0.31947	-0.049329	0.04955			rs3825041	11	116631707	T	C	0.99505	0.1899	4.5664e-09	-0.25073	0.042771		0.45357	-0.031495	0.042022
rs1558860	11	116607368	A	C	0.9686	0.19562	2.0112e-10	-0.32382	0.050911		0.32364	-0.048987	0.049631			rs1558860	11	116607368	A	C	0.99619	0.18915	4.7231e-09	-0.24984	0.042659		0.42314	-0.03356	0.041899
rs7118999	11	116645275	C	T	0.96951	0.45507	2.1958e-10	-0.24985	0.039364		0.51636	-0.024927	0.03841			rs2266788	11	116660686	G	A	0.99674	0.19022	5.1117e-09	-0.2504	0.042852		0.47321	-0.030188	0.042087
rs180327	11	116623659	C	T	0.99189	0.49061	2.9495e-10	-0.2466	0.039134		0.94163	-0.0027973	0.038203			rs7483863	11	116652491	A	G	0.99781	0.1903	5.1517e-09	-0.25019	0.042825		0.47416	-0.030103	0.04206
rs662799	11	116663707	G	A	0.93651	0.19781	3.2012e-10	-0.32414	0.051543		0.33899	-0.047933	0.05013			rs6589566	11	116652423	G	A	0.99761	0.19034	5.3233e-09	-0.25001	0.042833		0.47758	-0.029875	0.042066
rs2075290	11	116653296	C	T	0.97024	0.20688	3.2163e-10	-0.30849	0.04906		0.38088	-0.041971	0.047897			rs2072560	11	116661826	T	C	0.99597	0.18851	5.3856e-09	-0.25059	0.042947		0.4578	-0.03132	0.042184
rs7480302	11	116583017	G	A	0.9415	0.47631	4.1791e-10	-0.25438	0.040719		0.42111	-0.031994	0.039769			rs11216107	11	116579663	T	C	0.99165	0.46378	5.4245e-09	0.19554	0.03352		0.52087	0.021136	0.032922
rs4938313	11	116671005	A	G	0.87381	0.22047	4.2249e-10	-0.32249	0.051636		0.1195	-0.078217	0.05024			rs1558861	11	116607437	C	T	0.99512	0.19128	7.326e-09	-0.2463	0.042589		0.45134	-0.031512	0.041838
rs6589567	11	116670676	A	C	0.87444	0.22034	4.3473e-10	-0.3221	0.05161		0.12215	-0.077625	0.050216			rs7123666	11	116667083	A	G	0.97349	0.20612	1.0398e-08	-0.23893	0.041741		0.28378	-0.043952	0.041005
rs6589569	11	116671476	T	C	0.87318	0.21982	4.546e-10	-0.32208	0.051665		0.12215	-0.077708	0.050269			rs10790162	11	116639104	A	G	0.9914	0.18959	1.1902e-08	-0.24555	0.04307		0.55297	-0.025075	0.042263
rs7123666	11	116667083	A	G	0.88526	0.20732	4.7541e-10	-0.32554	0.052278		0.20132	-0.064976	0.05085			rs2160669	11	116647607	C	T	0.9966	0.19502	1.2025e-08	-0.24184	0.042433		0.63694	-0.019668	0.041672
rs9666150	11	116671824	T	C	0.84389	0.23332	4.8173e-10	-0.3194	0.051309		0.2029	-0.063632	0.049973			rs10750096	11	116656788	C	A	0.9947	0.19477	1.2327e-08	-0.24201	0.042494		0.63682	-0.019705	0.041735
rs11216140	11	116672013	T	C	0.87342	0.21949	5.4387e-10	-0.32075	0.051685		0.12495	-0.077156	0.050286			rs2075290	11	116653296	C	T	0.9911	0.19581	1.403e-08	-0.24093	0.04247		0.6473	-0.019086	0.041716
rs9667814	11	116671823	C	G	0.83592	0.23599	6.2172e-10	-0.317	0.051254		0.19841	-0.064208	0.049925			rs6589568	11	116670738	G	A	0.96999	0.26368	1.4511e-08	-0.2213	0.039049		0.033273	-0.081694	0.038376
rs4938302	11	116584504	C	T	0.95126	0.47857	9.7812e-10	-0.24839	0.040633		0.52442	-0.025263	0.039687			rs7930786	11	116624727	C	G	0.99759	0.19468	1.533e-08	-0.23964	0.042356		0.63167	-0.019931	0.041577
rs4938303	11	116584987	C	T	0.95253	0.47834	1.2673e-09	-0.24636	0.040577		0.54975	-0.023703	0.039628			rs662799	11	116663707	G	A	0.98574	0.19807	1.6462e-08	-0.23903	0.04234		0.43256	-0.032647	0.041598
rs180326	11	116624703	G	T	0.98342	0.46621	1.562e-09	-0.23916	0.03961		0.61545	0.019424	0.038668			rs7480302	11	116583017	G	A	0.98963	0.46782	1.9644e-08	-0.18623	0.033166		0.78787	-0.0087663	0.032579
rs10750097	11	116664040	G	A	0.91594	0.48914	7.7328e-09	-0.23276	0.04031		0.74883	0.012576	0.039278			rs4938303	11	116584987	C	T	0.99848	0.46321	2.1855e-08	-0.18563	0.033169		0.75139	-0.010321	0.032579
rs6589568	11	116670738	G	A	0.87968	0.25249	8.2203e-09	-0.28367	0.049216		0.081324	-0.083488	0.047897			rs4938302	11	116584504	C	T	0.99636	0.46418	2.1969e-08	-0.18551	0.033152		0.76562	-0.0097063	0.032559
rs3741298	11	116657561	C	T	0.96162	0.47465	1.6426e-08	-0.22087	0.03912		0.82708	0.0083435	0.038193			rs651821	11	116662579	C	T	0.99073	0.19534	2.8895e-08	-0.23638	0.042607		0.54183	-0.025534	0.041856
rs11604424	11	116651115	C	T	0.97517	0.47081	1.9044e-08	-0.2189	0.038947		0.84849	0.0072641	0.038023			rs180326	11	116624703	G	T	0.99696	0.46265	2.9638e-08	-0.18739	0.033803		0.36001	0.030389	0.0332
rs7350481	11	116586283	T	C	0.92221	0.20011	3.064e-08	-0.28455	0.051384		0.7279	-0.01745	0.050157			rs2008915	11	116603134	C	G	0.98133	0.24289	4.1438e-08	-0.21612	0.039405		0.19773	-0.049864	0.038713
